# Supplementary material for: Impact of Endovascular Treatment on the Development of Post-Thrombotic Syndrome in Iliac and Iliofemoral Deep Vein Thrombosis
Source: J Clin Med. 2025 Sep 5;14(17):6280. doi: 10.3390/jcm14176280 (PMC12429572; doi:10.3390/jcm14176280)
Supplement: Supplementary file 1 [file jcm-14-06280-s001.zip]

Archive with 1 entries (1 files):
- jcm-3792595-supplementary.pdf
